# Supplementary material for: Molecular Hydrogen Attenuates Chronic Inflammation and Delays the Onset of Ultraviolet B-Induced Skin Carcinogenesis in Mice
Source: Int J Mol Sci. 2026 Jan 8;27(2):635. doi: 10.3390/ijms27020635 (PMC12840828; doi:10.3390/ijms27020635)
Supplement: Supplementary file 1 [file ijms-27-00635-s001.zip]

Archive with 1 entries (1 files):
- ijms-4026538-supplementary.pdf
